# Supplementary material for: Directional Scattering Switching from an All-Dielectric Phase Change Metasurface
Source: Nanomaterials (Basel). 2023 Jan 26;13(3):496. doi: 10.3390/nano13030496 (PMC9918971; doi:10.3390/nano13030496)
Supplement: Supplementary file 1 [file nanomaterials-13-00496-s001.zip]

Archive with 1 entries (1 files):
- nanomaterials-2129288-supplementary.pdf
